# Supplementary material for: Multiple HPV integration mode in the cell lines based on long-reads sequencing
Source: Front Microbiol. 2023 Dec 15;14:1294146. doi: 10.3389/fmicb.2023.1294146 (PMC10758443; doi:10.3389/fmicb.2023.1294146)
Supplement: Supplementary file 1 [file Table_1.XLS]

## Sheet: Sheet1
	DATA Production(reads num)	DATA Production(mapped reads num)	Coverage	Depth	Total HPV coverage	Total HPV depth	HPV coverage with breakpoints	HPV depth with breakpoints	Breakpoints Num
SIHA	637936	629467	0.85581	3.346	1	31.08	0.9683	4.32	2
HELA	989564	966310	0.88601	4.864	0.6654	58.89	0.6654	57.33	5
CASKID	986945	979451	0.86672	4.005	1	2977.3	1	434.28	86
