# Supplementary material for: Multiple HPV integration mode in the cell lines based on long-reads sequencing
Source: Front Microbiol. 2023 Dec 15;14:1294146. doi: 10.3389/fmicb.2023.1294146 (PMC10758443; doi:10.3389/fmicb.2023.1294146)
Supplement: Supplementary file 3 [file Table_3.XLS]

## Sheet: Sheet1
SAMPLE	READS	sHPV genome	sreads_s	sreads_e	sref_s	sref_e	sHPV genome	sreads_s	sreads_e	sref_s	sref_e	sHPV genome	sreads_s	sreads_e	sref_s	sref_e	sHPV genome	sreads_s	sreads_e	sref_s	sref_e	sHPV genome	sreads_s	sreads_e	sref_s	sref_e	sHPV genome	sreads_s	sreads_e	sref_s	sref_e	sHPV genome	sreads_s	sreads_e	sref_s	sref_e	sHPV genome	sreads_s	sreads_e	sref_s	sref_e	sHPV genome	sreads_s	sreads_e	sref_s	sref_e	sHPV genome	sreads_s	sreads_e
M-HCC-L-CASKI-a	3083123f-4587-44f4-ae31-996c1d969a19	insert-	62	5302	5137	1	insert-	5128	5715	7906	7335	insert-	5517	11690	6042	6	insert-	11875	18186	6042	6	insert-	17684	25857	7895	7	insert-	25386	25794	7905	7514	insert-	25768	31994	6042	24	insert-	31692	39793	7897	29	insert-	39336	39740	7897	7507	insert-	39717	45961
M-HCC-L-SIHA-b	a6022ae7-2226-4833-a3ba-99a893fa5bc8	insert-	57	5800	5715	1	insert-	5762	13715	7906	1	insert-	13636	14633	7906	6929	insert-	14546	17418	2850	1	insert-	17376	21977	7906	3350	insert+	22059	26642	3350	7906	insert+	26544	29429	1	2863	insert+	29260	30248	6929	7906	insert+	30212	38166	1	7906	insert+	37980	43731
[truncated: 52 more columns]
